# Supplementary material for: Genome-Wide Pleiotropy Study Identifies Association of PDGFB with Age-Related Macular Degeneration and COVID-19 Infection Outcomes
Source: J Clin Med. 2022 Dec 23;12(1):109. doi: 10.3390/jcm12010109 (PMC9821609; doi:10.3390/jcm12010109)
Supplement: Supplementary file 1 [file jcm-12-00109-s001.zip]

Archive with 2 entries (2 files):
- jcm-2066460-supplementary.pdf
- Supplementary Table S6-mtag_amd_covid19 - S.Tables.xlsx
