# Supplementary material for: Genome-Wide Pleiotropy Study Identifies Association of PDGFB with Age-Related Macular Degeneration and COVID-19 Infection Outcomes
Source: J Clin Med. 2022 Dec 23;12(1):109. doi: 10.3390/jcm12010109 (PMC9821609; doi:10.3390/jcm12010109)
Supplement: Supplementary file 1 [file jcm-12-00109-s001.zip › Supplementary Table S6-mtag_amd_covid19 - S.Tables.xlsx]

## Sheet: S.Table 6
Supplementary Table S6. Summary statistics of genome-wide significant (P < 5.0x10-8) associations in the MTAG results of AMD and the three COVID-19 outcomes (critical illness, hospitalization, and infections)
						Single GWAS												MTAG Analysis for AMD with COVID-19 Traits									MTAG Analysis for COVID-19 Traits with AMD
						AMD			Critical Illness			Hospitalization			Infection			Critical Illness			Hospitalization			Infection			Critical Illness			Hospitalization			Infection
CHR	BP	SNP	A1	A2	FREQ_A1	BETA	SE	P	BETA	SE	P	BETA	SE	P	BETA	SE	P	BETA	SE	P	BETA	SE	P	BETA	SE	P	BETA	SE	P	BETA	SE	P	BETA	SE	P
1	196661613	rs12405238	T	G	0.23	-0.2	0.02	3.58e-26	-0.01	0.03	0.805	0.04	0.02	0.0678	0.03	0.01	0.0155	-0.1	0.01	5.36e-28	-0.1	0.01	8.59e-28	-0.1	0.01	2.42e-27	0	0	0.08	0	0	0.18	0	0	0.93
1	197832376	rs149184034	A	G	0.01	-0.6	0.08	4.65e-14	0.14	0.16	0.4	0.1	0.09	0.259	0.01	0.04	0.778	-0.27	0.04	2.63e-14	-0.27	0.04	2.43e-14	-0.27	0.04	2.41e-14	0	0.01	0.81	0	0	0.44	-0.01	0	0.15
1	196634510	rs5016801	G	A	0.12	-0.79	0.02	2.95e-274	-0.02	0.03	0.467	-0.02	0.02	0.346	-0.01	0.01	0.242	-0.4	0.01	2.65e-274	-0.4	0.01	4.99e-274	-0.4	0.01	2.38e-274	-0.02	0	2.66e-11	0	0	0.0067	-0.01	0	7.84e-22
1	196822368	rs60642321	G	A	0.1	-0.86	0.02	1.91e-295	-0.01	0.03	0.751	0	0.02	0.939	-0.01	0.01	0.664	-0.44	0.01	4.41e-291	-0.44	0.01	8.7e-291	-0.44	0.01	8.04e-291	-0.01	0	7.22e-08	0	0	0.11	-0.01	0	8.03e-19
2	225184903	rs4674883	C	T	0.42	-0.09	0.02	1.2e-07	0.01	0.03	0.757	0.01	0.02	0.791	-0.01	0.01	0.276	-0.04	0.01	4.1e-08	-0.04	0.01	3.96e-08	-0.04	0.01	2.91e-08	0	0	0.64	0	0	0.99	0	0	0.0213
3	101433440	rs10936744	T	C	0.34	0.02	0.02	0.16	-0.01	0.03	0.723	-0.05	0.02	0.00754	-0.06	0.01	3.51e-10	0.01	0.01	0.15	0.01	0.01	0.16	0.01	0.01	0.25	0	0	0.88	0	0	0.00922	-0.01	0	8.98e-09
3	99180668	rs140647181	C	T	0.02	0.46	0.07	1.36e-11	0.03	0.12	0.791	0.06	0.08	0.426	-0.02	0.04	0.509	0.17	0.02	3e-12	0.17	0.02	2.94e-12	0.17	0.02	4.22e-12	0.01	0.01	0.22	0	0	0.27	0	0	0.36
3	45838013	rs2271616	T	G	0.14	0	0.03	0.91	0.14	0.05	0.00527	0.13	0.03	1.89e-05	0.16	0.02	3.61e-25	0	0.01	0.82	0	0.01	0.85	0.01	0.01	0.54	0.01	0	0.00557	0.01	0	1.87e-05	0.02	0	1.06e-23
3	99466531	rs56339461	G	A	0.15	-0.13	0.02	2.56e-09	0.01	0.05	0.861	0.01	0.03	0.683	0.01	0.01	0.356	-0.06	0.01	6.7e-10	-0.06	0.01	6.77e-10	-0.06	0.01	8.83e-10	0	0	0.49	0	0	0.9	0	0	0.63
3	64715155	rs62247658	C	T	0.47	0.13	0.02	1.78e-14	0.01	0.03	0.722	-0.02	0.02	0.383	0	0.01	0.994	0.06	0.01	1.56e-15	0.06	0.01	1.98e-15	0.06	0.01	1.83e-15	0	0	0.14	0	0	0.61	0	0	0.08
3	64710850	rs7428936	C	T	0.47	0.13	0.02	1.8e-14	0.01	0.03	0.703	0	0.02	0.814	0	0.01	0.691	0.06	0.01	1.57e-15	0.06	0.01	1.84e-15	0.06	0.01	1.58e-15	0	0	0.14	0	0	0.9	0	0	0.0314
4	110659067	rs10033900	C	T	0.49	-0.14	0.02	5.37e-17	0	0.03	0.858	-0.02	0.02	0.272	-0.02	0.01	0.0762	-0.06	0.01	3.64e-18	-0.06	0.01	2.93e-18	-0.06	0.01	1.68e-18	0	0	0.3	0	0	0.14	0	0	0.000271
6	31606813	rs115247800	G	A	0.01	-0.61	0.08	1.39e-15	-0.13	0.16	0.423	-0.01	0.09	0.878	-0.04	0.04	0.315	-0.3	0.04	4.7e-16	-0.3	0.04	5.93e-16	-0.3	0.04	4.21e-16	-0.01	0.01	0.05	0	0	0.6	-0.01	0	0.00555
6	31121426	rs143334143	A	G	0.09	-0.02	0.03	0.58	0.29	0.04	5.99e-12	0.16	0.03	1.03e-07	0.08	0.02	4.66e-06	0	0.01	0.75	-0.01	0.01	0.63	0	0.01	0.72	0.02	0	1.88e-11	0.01	0	1.22e-07	0.01	0	1.69e-05
6	31107258	rs2285803	T	C	0.28	-0.1	0.02	1.54e-08	0.02	0.04	0.581	-0.01	0.02	0.814	0.01	0.01	0.568	-0.05	0.01	4.86e-09	-0.05	0.01	4.21e-09	-0.05	0.01	5.23e-09	0	0	0.78	0	0	0.62	0	0	0.45
6	31108485	rs3130454	G	A	0.28	-0.1	0.02	1.39e-08	0.04	0.03	0.164	0.01	0.02	0.634	0.01	0.01	0.41	-0.05	0.01	5.26e-09	-0.05	0.01	4.07e-09	-0.05	0.01	5.05e-09	0	0	0.58	0	0	0.83	0	0	0.61
6	31919917	rs522162	C	T	0.05	-0.67	0.03	9.73e-91	0.07	0.05	0.131	0.02	0.03	0.442	0.01	0.02	0.538	-0.35	0.02	1.43e-91	-0.35	0.02	6.35e-92	-0.35	0.02	1.17e-91	0	0	0.18	0	0	0.88	-0.01	0	9.21e-05
6	43826627	rs943080	C	T	0.46	-0.13	0.02	1.12e-14	-0.01	0.03	0.575	-0.01	0.02	0.453	0	0.01	0.933	-0.06	0.01	9.01e-16	-0.06	0.01	9.7e-16	-0.06	0.01	1.08e-15	0	0	0.09	0	0	0.27	0	0	0.06
7	104756326	rs1142	T	C	0.37	0.1	0.02	1.35e-09	0.04	0.03	0.137	-0.02	0.02	0.277	-0.01	0.01	0.583	0.05	0.01	2.14e-10	0.05	0.01	3.45e-10	0.05	0.01	3.69e-10	0	0	0.019	0	0	0.44	0	0	0.32
7	104756355	rs1144	C	T	0.38	0.11	0.02	1.38e-09	0.04	0.03	0.119	-0.02	0.02	0.311	0	0.01	0.737	0.05	0.01	2.15e-10	0.05	0.01	3.54e-10	0.05	0.01	3.61e-10	0	0	0.0156	0	0	0.47	0	0	0.29
7	54647894	rs622568	C	A	0.17	-0.02	0.02	0.29	0.23	0.04	1.04e-09	0.15	0.03	3.64e-09	0.04	0.01	0.0126	-0.01	0.01	0.36	-0.01	0.01	0.31	-0.01	0.01	0.31	0.02	0	6.25e-09	0.02	0	6.15e-09	0	0	0.0413
8	23083836	rs13254617	C	A	0.42	-0.1	0.02	9.71e-09	-0.06	0.03	0.0323	-0.07	0.02	0.000216	0	0.01	0.863	-0.05	0.01	1.57e-09	-0.05	0.01	1.74e-09	-0.04	0.01	2.51e-09	0	0	0.00325	-0.01	0	7.26e-05	0	0	0.14
8	23083546	rs13255394	T	C	0.42	-0.1	0.02	9.94e-09	-0.06	0.03	0.016	-0.07	0.02	0.000121	0	0.01	0.767	-0.05	0.01	1.52e-09	-0.05	0.01	1.76e-09	-0.04	0.01	2.49e-09	-0.01	0	0.00134	-0.01	0	3.92e-05	0	0	0.11
9	76615662	rs10781180	C	T	0.33	0.11	0.02	2.61e-09	0.01	0.04	0.746	-0.02	0.02	0.324	0	0.01	0.647	0.05	0.01	5.74e-10	0.05	0.01	6.96e-10	0.05	0.01	7.37e-10	0	0	0.24	0	0	0.48	0	0	0.35
9	76617720	rs10781182	T	G	0.33	0.11	0.02	2.6e-09	0.01	0.04	0.767	-0.02	0.02	0.324	0	0.01	0.671	0.05	0.01	5.76e-10	0.05	0.01	6.93e-10	0.05	0.01	7.27e-10	0	0	0.25	0	0	0.48	0	0	0.34
9	101925077	rs401186	T	C	0.19	-0.13	0.02	4.07e-10	0.07	0.04	0.0829	0.05	0.03	0.0737	0.01	0.01	0.374	-0.06	0.01	1.35e-10	-0.06	0.01	1.09e-10	-0.06	0.01	1.22e-10	0	0	0.42	0	0	0.14	0	0	0.56
9	136154168	rs579459	C	T	0.23	0.02	0.02	0.24	0.13	0.03	2.8e-05	0.11	0.02	8.21e-07	0.09	0.01	2.18e-16	0.01	0.01	0.17	0.01	0.01	0.2	0.01	0.01	0.11	0.01	0	1.66e-05	0.01	0	6.32e-07	0.01	0	2.16e-16
10	101808993	rs111563092	T	C	0.04	-0.22	0.04	7.25e-08	-0.1	0.06	0.0767	-0.03	0.04	0.463	0.02	0.02	0.338	-0.1	0.02	1.73e-08	-0.1	0.02	2.37e-08	-0.1	0.02	3.41e-08	-0.01	0	0.0116	0	0	0.32	0	0	0.76
10	124198585	rs11200629	A	G	0.4	-0.51	0.02	2.09e-211	0.04	0.03	0.29	-0.01	0.02	0.793	0.01	0.01	0.496	-0.24	0.01	2.58e-220	-0.24	0.01	7.48e-221	-0.24	0.01	4.39e-220	-0.01	0	0.000674	0	0	0.09	-0.01	0	5.5e-11
10	123981711	rs11595723	A	G	0.04	0.53	0.05	3.05e-24	0.07	0.08	0.407	-0.03	0.06	0.608	-0.01	0.03	0.829	0.2	0.02	1.27e-25	0.2	0.02	1.97e-25	0.2	0.02	2.15e-25	0.01	0.01	0.0231	0	0	0.97	0.01	0	0.0353
10	24999593	rs12357257	A	G	0.24	0.11	0.02	4.4e-08	0.07	0.03	0.0248	0.04	0.02	0.0637	0.01	0.01	0.312	0.05	0.01	7.91e-09	0.05	0.01	1.08e-08	0.05	0.01	9.92e-09	0.01	0	0.00263	0	0	0.0347	0	0	0.0253
10	124223944	rs2248799	C	T	0.38	-0.6	0.02	6.92e-291	0.02	0.03	0.586	0.02	0.02	0.277	0	0.01	0.679	-0.28	0.01	1e-299	-0.28	0.01	1.18e-299	-0.28	0.01	6.16e-300	-0.01	0	3.35e-06	0	0	0.55	-0.01	0	1.15e-18
10	124220682	rs2672598	T	C	0.37	-0.6	0.02	1.66e-281	-0.03	0.03	0.364	-0.01	0.02	0.596	-0.01	0.01	0.472	-0.28	0.01	3.72e-291	-0.28	0.01	1.12e-290	-0.28	0.01	9.52e-291	-0.01	0	1.97e-09	0	0	0.0284	-0.01	0	2.68e-19
10	124165615	rs6585827	G	A	0.4	-0.51	0.02	2.75e-211	0.01	0.03	0.586	-0.01	0.02	0.738	0.01	0.01	0.595	-0.24	0.01	1.83e-220	-0.24	0.01	9.27e-221	-0.24	0.01	4.85e-220	-0.01	0	0.000106	0	0	0.08	-0.01	0	7.65e-11
12	113350796	rs2057778	G	T	0.36	0.01	0.02	0.53	-0.17	0.03	2.54e-09	-0.11	0.02	3.85e-08	-0.06	0.01	8.32e-09	0	0.01	0.67	0	0.01	0.58	0	0.01	0.71	-0.01	0	6.84e-09	-0.01	0	4.67e-08	-0.01	0	5.96e-08
12	56115778	rs3138141	A	C	0.22	0.15	0.03	4.31e-09	-0.04	0.04	0.404	-0.04	0.03	0.119	-0.02	0.01	0.0556	0.05	0.01	1.29e-09	0.05	0.01	1.27e-09	0.05	0.01	1.94e-09	0	0	0.98	0	0	0.2	0	0	0.65
12	112118204	rs73203678	T	C	0.02	0.41	0.07	1.1e-09	0.05	0.1	0.652	-0.04	0.07	0.549	0.02	0.03	0.537	0.15	0.02	2.7e-10	0.15	0.02	3.23e-10	0.15	0.02	2.55e-10	0.01	0.01	0.19	0	0.01	0.76	0.01	0	0.0459
13	31821240	rs9564692	T	C	0.28	-0.11	0.02	3.32e-10	0.05	0.04	0.197	0.06	0.02	0.00574	0.03	0.01	0.0118	-0.05	0.01	9.62e-11	-0.05	0.01	9.7e-11	-0.05	0.01	1.64e-10	0	0	0.72	0	0	0.0138	0	0	0.32
14	68769199	rs61985136	C	T	0.36	-0.11	0.02	1.57e-10	-0.05	0.03	0.121	-0.01	0.02	0.565	-0.02	0.01	0.0781	-0.05	0.01	2.08e-11	-0.05	0.01	2.9e-11	-0.05	0.01	1.81e-11	0	0	0.0138	0	0	0.38	0	0	0.00109
15	89760997	rs2070780	T	C	0.5	0.09	0.02	1.68e-07	0.03	0.03	0.417	0.01	0.02	0.615	0	0.01	0.7	0.04	0.01	4.66e-08	0.04	0.01	5.28e-08	0.04	0.01	5.08e-08	0	0	0.12	0	0	0.45	0	0	0.11
15	58723939	rs2070895	A	G	0.2	-0.14	0.02	2.42e-11	0	0.04	0.922	0.01	0.02	0.827	0.02	0.01	0.0676	-0.06	0.01	4.41e-12	-0.06	0.01	4.45e-12	-0.06	0.01	8.36e-12	0	0	0.38	0	0	0.92	0	0	0.83
15	58680638	rs2414577	C	T	0.35	-0.13	0.02	4.32e-15	-0.02	0.03	0.54	-0.01	0.02	0.79	-0.01	0.01	0.457	-0.06	0.01	3.26e-16	-0.06	0.01	3.83e-16	-0.06	0.01	3.07e-16	0	0	0.08	0	0	0.52	0	0	0.0106
16	56997233	rs1864163	A	G	0.23	-0.17	0.02	6.28e-19	-0.04	0.03	0.214	-0.01	0.02	0.629	0	0.01	0.818	-0.08	0.01	2.06e-20	-0.08	0.01	2.98e-20	-0.08	0.01	3.06e-20	0	0	0.0121	0	0	0.37	0	0	0.0236
16	75234872	rs72802342	A	C	0.07	-0.23	0.03	5.02e-12	0.01	0.07	0.836	0.04	0.04	0.255	0.01	0.02	0.45	-0.11	0.01	9.75e-13	-0.11	0.01	1.07e-12	-0.1	0.01	1.25e-12	0	0	0.43	0	0	0.42	0	0	0.37
17	26649724	rs11080055	A	C	0.46	-0.09	0.02	1.04e-08	0.01	0.03	0.846	-0.01	0.02	0.634	-0.02	0.01	0.112	-0.04	0.01	2.89e-09	-0.04	0.01	2.64e-09	-0.04	0.01	1.77e-09	0	0	0.52	0	0	0.45	0	0	0.00395
17	79526821	rs6565597	T	C	0.4	0.12	0.02	1.45e-11	-0.05	0.04	0.2	0	0.02	0.965	0	0.01	0.99	0.05	0.01	3.3e-12	0.05	0.01	2.36e-12	0.05	0.01	2.43e-12	0	0	0.78	0	0	0.72	0	0	0.11
17	47868921	rs9903642	A	G	0.04	0.04	0.04	0.34	0.38	0.07	2.05e-08	0.22	0.05	3.4e-06	0.1	0.02	3.2e-05	0.02	0.02	0.23	0.02	0.02	0.28	0.02	0.02	0.23	0.02	0	1.36e-08	0.01	0	2.77e-06	0.01	0	2.17e-05
18	597950	rs9973159	T	C	0.12	-0.13	0.02	9.42e-08	0	0.05	0.98	-0.02	0.03	0.515	0	0.01	0.811	-0.06	0.01	3.07e-08	-0.06	0.01	2.91e-08	-0.06	0.01	3.38e-08	0	0	0.42	0	0	0.37	0	0	0.31
19	10466123	rs11085727	T	C	0.29	0	0.02	0.81	0.17	0.03	3.74e-09	0.11	0.02	1.27e-07	0.02	0.01	0.0187	0	0.01	0.64	0	0.01	0.73	0	0.01	0.72	0.01	0	4.7e-09	0.01	0	1.22e-07	0	0	0.0199
19	6716279	rs11569415	A	G	0.27	0.34	0.02	5.42e-67	0.01	0.05	0.864	0	0.03	0.871	0	0.01	0.775	0.15	0.01	1.82e-71	0.15	0.01	2.26e-71	0.15	0.01	2.02e-71	0.01	0	0.00753	0	0	0.51	0.01	0	1.35e-05
19	5831840	rs17855739	T	C	0.04	-0.33	0.04	8.47e-15	0.07	0.06	0.258	0.04	0.04	0.372	-0.02	0.02	0.298	-0.15	0.02	1.81e-15	-0.15	0.02	1.47e-15	-0.16	0.02	8.88e-16	0	0	1	0	0	0.6	-0.01	0	0.00547
19	45411941	rs429358	C	T	0.1	-0.35	0.03	2.43e-42	0.01	0.04	0.801	0.06	0.03	0.0278	0.02	0.01	0.233	-0.17	0.01	1.02e-44	-0.17	0.01	1.52e-44	-0.17	0.01	2.17e-44	0	0	0.09	0	0	0.14	0	0	0.0249
19	1031438	rs67538026	T	C	0.46	-0.1	0.02	2.58e-08	-0.07	0.04	0.0417	-0.02	0.02	0.324	-0.02	0.01	0.0677	-0.04	0.01	4.68e-09	-0.04	0.01	6.69e-09	-0.04	0.01	4.49e-09	0	0	0.00479	0	0	0.21	0	0	0.00194
19	4703224	rs7256695	T	C	0.44	0.02	0.02	0.27	0.2	0.04	2.97e-08	0.07	0.02	0.00237	0.02	0.01	0.0387	0.01	0.01	0.17	0.01	0.01	0.23	0.01	0.01	0.21	0.01	0	1.73e-08	0	0	0.002	0	0	0.0237
20	56655147	rs117441184	A	G	0.05	-0.28	0.03	3.52e-16	0.03	0.05	0.513	0.02	0.04	0.512	0.02	0.02	0.429	-0.14	0.02	4.81e-17	-0.14	0.02	4.35e-17	-0.14	0.02	5.75e-17	0	0	0.6	0	0	0.78	0	0	0.27
20	56653111	rs140611615	C	T	0.05	-0.28	0.03	3.33e-16	0.05	0.05	0.326	0.03	0.04	0.395	0.02	0.02	0.328	-0.14	0.02	5.05e-17	-0.14	0.02	4.2e-17	-0.14	0.02	5.65e-17	0	0	0.84	0	0	0.67	0	0	0.27
20	56653122	rs145616409	A	G	0.05	-0.28	0.03	3.37e-16	0.05	0.05	0.379	0.03	0.04	0.375	0.02	0.02	0.402	-0.14	0.02	4.94e-17	-0.14	0.02	4.31e-17	-0.14	0.02	5.61e-17	0	0	0.76	0	0	0.61	0	0	0.29
20	44630653	rs6073984	G	A	0.13	-0.15	0.02	3.41e-10	0.03	0.04	0.447	0.02	0.03	0.368	0.01	0.01	0.449	-0.07	0.01	9.08e-11	-0.07	0.01	8.4e-11	-0.07	0.01	9.97e-11	0	0	0.88	0	0	0.55	0	0	0.48
21	34596750	rs62226152	T	C	0.3	0	0.02	0.88	0.16	0.03	1.75e-08	0.14	0.02	4.54e-12	0.05	0.01	4.43e-07	0	0.01	0.96	0	0.01	0.97	0	0.01	0.93	0.01	0	2.96e-08	0.01	0	4.98e-12	0.01	0	1.28e-06
22	33105817	rs5754227	C	T	0.11	-0.26	0.03	1.08e-24	-0.01	0.04	0.79	0	0.03	0.965	0	0.01	0.933	-0.13	0.01	2.66e-26	-0.13	0.01	3.03e-26	-0.13	0.01	3.08e-26	0	0	0.08	0	0	0.66	0	0	0.0132
22	38476276	rs8135665	T	C	0.22	0.13	0.02	5.55e-11	0.04	0.03	0.202	0.04	0.02	0.103	0	0.01	0.867	0.06	0.01	7.02e-12	0.06	0.01	8.08e-12	0.06	0.01	1.07e-11	0	0	0.0273	0	0	0.05	0	0	0.17
